# Supplementary material for: “Beyond the Finish Line” the Epidemiology of Injury and Illness in Professional Cycling: Insights from a Year-Long Prospective Study
Source: Sports (Basel). 2025 Jan 14;13(1):20. doi: 10.3390/sports13010020 (PMC11769022; doi:10.3390/sports13010020)
Supplement: Supplementary file 1 [file sports-13-00020-s001.zip]

Archive with 1 entries (1 files):
- sports-3385527-Supplementary.pdf
